# Supplementary material for: Robust Algorithms for Drone-Assisted Monitoring of Big Animals in Harsh Conditions of Siberian Winter Forests: Recovery of European elk (Alces alces) in Salair Mountains
Source: Animals (Basel). 2022 Jun 8;12(12):1483. doi: 10.3390/ani12121483 (PMC9219499; doi:10.3390/ani12121483)
Supplement: Supplementary file 1 [file animals-12-01483-s001.zip]

Archive with 1 entries (1 files):
- animals-1701363-supplementary.pdf
